# Supplementary material for: Epitaxial Growth and Characterization of Nanoscale Magnetic Topological Insulators: Cr-Doped (Bi0.4Sb0.6)2Te3
Source: Nanomaterials (Basel). 2024 Jan 11;14(2):157. doi: 10.3390/nano14020157 (PMC10821443; doi:10.3390/nano14020157)
Supplement: Supplementary file 1 [file nanomaterials-14-00157-s001.zip]

Archive with 1 entries (1 files):
- nanomaterials-2783552-supplementary.pdf
